# Supplementary material for: CRISPR/Cas9-Mediated Targeted Mutagenesis of BnaCOL9 Advances the Flowering Time of Brassica napus L
Source: Int J Mol Sci. 2022 Nov 29;23(23):14944. doi: 10.3390/ijms232314944 (PMC9740695; doi:10.3390/ijms232314944)
Supplement: Supplementary file 1 [file ijms-23-14944-s001.zip]

Archive with 3 entries (3 files):
- suplement figure.pdf
- Table S1.xlsx
- Table S2.xlsx
